# Supplementary material for: The influence of host genotype and gut microbial interactions on feed efficiency traits in pigs
Source: Front Microbiol. 2024 Nov 13;15:1459773. doi: 10.3389/fmicb.2024.1459773 (PMC11599184; doi:10.3389/fmicb.2024.1459773)
Supplement: Supplementary file 2 [file Supplementary_file_2.xlsx]

## Sheet: Table legends
Table	Description
Table S1	Annotated genes with less than 0.5 Mb of significant SNPs
Table S2	Detailed information on the SNPs associated with the abundance of Erysipelatoclostridium
Table S3	Detailed information on the SNPs associated with the abundance of Trueperella
Table S4	Detailed information on the SNPs associated with the abundance of Victivallis
Table S5	Wilcoxon rank sum test, ANOVA, association analysis results of two-part model
Table S6	Estimated heritability (h2) with standard error (SE) and p-value for average daily gain (ADG), average daily feed intake (ADFI), feed conversion ratio (FCR) and residual feed intake (RFI)
Table S7	Estimated Microbiability (m2) with standard error (SE) and p-value for average daily gain (ADG), average daily feed intake (ADFI), feed conversion ratio (FCR) and residual feed intake (RFI)
Table S8	Estimated heritability (h2) with standard error (SE) and p-value for the microbiota genus

## Sheet: S1
Table S1. Annotated genes with less than 0.5 Mb of significant SNPs
Traits	SNP	Chr	Position	Adjacent genes
ADFI	ALGA0000120	1	2272319	UNC93A, SFT2D1, RPS6KA2, CEP43, CCR6, TBXT, RPS6KA2, CEP43, GPR31, SFT2D1
ADFI	WU_10.2_2_7272254	2	8105347	-
ADFI	WU_10.2_2_7276277	2	8109176	-
ADG	ASGA0005590	1	204419840	ADAMTSL1, SAXO1
ADG	MARC0037014	1	204613927	SH3GL2, ADAMTSL1
ADG	DRGA0001918	1	205598064	SH3GL2, BNC2, CNTLN
ADG	ALGA0007674	1	205710447	SH3GL2, BNC2, CNTLN
ADG	INRA0005826	1	205783606	-
ADG	ALGA0007741	1	207583837	PSIP1, SNAPC3, TTC39B, FREM1, ZDHHC21, CCDC171, CER1
ADG	MARC0040272	1	212255704	-
ADG	ALGA0007847	1	213743531	PTPRD, U6
ADG	MARC0079871	10	58195169	CUL2, CCNY, FZD8
ADG	DRGA0011263	11	47004421	-
ADG	Affx-114879712	13	143464450	-
FCR	ALGA0003346	1	51502130	OGFRL1, RIMS1, U6, ssc-mir-30c-2, ssc-mir-30a, SNORA70, B3GAT2
FCR	MARC0087403	1	206473996	BNC2, CCDC171
FCR	INRA0005852	1	206685608	-
FCR	H3GA0003611	1	207290739	PSIP1, SNAPC3, TTC39B, FREM1, CCDC171
FCR	ALGA0007741	1	207583837	PSIP1, SNAPC3, TTC39B, FREM1, CCDC171, ZDHHC21, CER1
FCR	ASGA0005661	1	207641005	PSIP1, SNAPC3, TTC39B, FREM1, CCDC171, ZDHHC21, CER1
FCR	ASGA0005663	1	207698261	PSIP1, SNAPC3, NFIB, TTC39B, FREM1, ZDHHC21, CER1
FCR	MARC0043882	1	208401672	NFIB, ZDHHC21
FCR	MARC0088012	1	208428063	NFIB
FCR	ALGA0007762	1	208448729	NFIB
FCR	H3GA0003625	1	208461302	NFIB
FCR	MARC0050962	1	208489759	NFIB
FCR	MARC0025913	1	208619767	NFIB
FCR	ALGA0007768	1	208651542	NFIB
FCR	INRA0005879	1	208671973	-
FCR	MARC0095069	1	208732770	NFIB, MPDZ
FCR	MARC0112311	1	208756533	NFIB, MPDZ
FCR	INRA0005883	1	208856354	-
FCR	BGIS0007074	1	209234786	TYRP1, MPDZ, U2, LURAP1L
FCR	ALGA0007798	1	209767397	TYRP1, MPDZ, U2, LURAP1L
FCR	WU_10.2_1_235051798	1	211193385	-
FCR	WU_10.2_1_236249595	1	211925995	-
FCR	MARC0040272	1	212255704	-
FCR	ALGA0007825	1	212398959	-
FCR	ASGA0005688	1	213398338	PTPRD, U6
FCR	ALGA0007847	1	213743531	PTPRD, U6
FCR	ASGA0105274	2	12725532	FAM111B, GLYATL2, GLYAT, ZFP91, OR5B21, OR9Q2, OR9Q1, CTNND1, BTBD18, LPXN, CNTF, DTX4, LDHB, FAM111A, OR9I1, OR5B3
FCR	WU_10.2_2_12436581	2	12776098	-
FCR	MARC0067088	2	12798010	GLYATL2, GLYAT, ZFP91, OR5B21, OR9Q2, OR9Q1, CTNND1, BTBD18, TMX2, MED19, ssc-mir-130a, LPXN, ZDHHC5,CNTF, SELENOH, LDHB, OR9I1, CLP1, OR5B3, YPEL4
FCR	ASGA0027069	5	100255241	MYF5, U1, PPFIA2, LIN7A, ACSS3
FCR	ALGA0034004	5	100376148	MYF6, MYF5, U1, PTPRQ, PPFIA2, LIN7A, ACSS3
FCR	M1GA0011035	7	118773385	-
FCR	ASGA0036855	7	118819341	-
FCR	ASGA0070978	15	125862845	MRPL44, SERPINE2, CUL3, WDFY1, FAM124B, AP1S3, SCG2
FCR	ASGA0075374	17	10098409	ZMAT4, SFRP1
RFI	MARC0112311	1	208756533	NFIB, MPDZ
RFI	H3GA0055161	1	270920337	HMCN2, ASS1, FUBP3, PRDM12, EXOSC2, QRFP, ABL1, FIBCD1, NUP214, LAMC3, PLPP7, PRRC2B, SNORD62, FAM78A, AIF1L
RFI	WU_10.2_8_123895414	8	115465149	-

## Sheet: S2
Table S2. Detailed information on the SNPs associated with the abundance of Erysipelatoclostridium
SNP	Chr	Position	Minor allele	Major allele	MAF	p-value
WU_10.2_8_30795620	8	29384068	T	C	0.2548	3.49789e-05
ASGA0048596	10	58976501	G	A	0.1745	5.79258e-06
INRA0036664	11	53861212	A	G	0.06787	1.89876e-06
ASGA0088324	13	22390342	A	G	0.08864	6.42563e-05
ASGA0062200	14	24977912	T	G	0.3158	7.52994e-05
ASGA0063163	14	44877908	T	C	0.2382	8.02706e-05
The column "MAF" is the allele frequency of the first listed marker

## Sheet: S3
Table S3. Detailed information on the SNPs associated with the abundance of Trueperella
SNP	Chr	Position	Minor allele	Major allele	MAF	p-value
ASGA0090359	1	9060960	T	C	0.4252	5.64e-05
ASGA0102917	3	3211719	A	C	0.4017	6.7e-05
ALGA0023779	4	18464440	T	C	0.2479	0.000123
ALGA0035975	6	94122145	G	A	0.4986	7.05e-05
ASGA0038984	8	72587421	T	G	0.3227	0.000101
ASGA0060896	14	7192572	T	C	0.241	8.11e-05
ALGA0112740	15	134735615	G	A	0.05125	6.2e-05
ALGA0121589	16	23789565	G	T	0.2742	6.38e-05
The column "MAF" is the allele frequency of the first listed marker

## Sheet: S4
Table S4. Detailed information on the SNPs associated with the abundance of Victivallis
SNP	Chr	Position	Minor allele	Major allele	MAF	p-value
ASGA0087394	3	44807671	C	A	0.09695	4.84e-06
ALGA0034135	5	101846412	A	G	0.1025	4.9e-06
ASGA0003997	1	97532677	C	T	0.09003	2.58e-05
H3GA0002377	1	97594824	G	T	0.09003	2.58e-05
WU_10.2_3_139613624	3	130590889	G	A	0.1967	2.68e-05
ALGA0052686	9	42879409	C	T	0.4418	5.98e-05
WU_10.2_5_108425230	5	103167883	A	G	0.4972	6.66e-05
ALGA0034259	5	102884673	C	A	0.2659	7.92e-05
H3GA0017340	5	102921074	G	T	0.2659	7.92e-05
INRA0020739	5	99784326	T	C	0.1136	8.29e-05
ALGA0033985	5	100788092	C	A	0.1288	9.91e-05
H3GA0056316	5	103099218	C	A	0.2452	0.000104
H3GA0025142	8	87426754	C	T	0.3615	0.000104
ASGA0074487	16	74265935	G	T	0.1787	0.000119
WU_10.2_3_49803132	3	47618150	C	T	0.09695	0.000121
ASGA0022077	4	110551402	C	A	0.3643	0.000126
The column "MAF" is the allele frequency of the first listed marker

## Sheet: S5
Table S5. Wilcoxon rank sum test, ANOVA, association analysis results of two-part model
Wilcoxon	ANOVA	Two-part
Serratia	Prevotella_9	Serratia
Lachnospiraceae_AC2044_group	Aestuariibacter	Prevotellaceae_UCG_003
Brevundimonas	Veillonella	Alcaligenes
Stenotrophomonas	Prevotellaceae_UCG_003	Veillonella
Prevotellaceae_UCG_003	Sulfurovum	Actinomyces
Delftia	Sphaerochaeta	Peptostreptococcus
Aquabacterium	Rubellimicrobium	Stenotrophomonas
Alcaligenes	Prevotellaceae_NK3B31_group	Brevundimonas
Actinomyces	Prevotella_1	Achromobacter
Achromobacter	Oribacterium	Aquabacterium
Veillonella	NS2b_marine_group	Lachnospiraceae_AC2044_group
vadinBC27_wastewater.sludge_group	Leeia	Erysipelotrichaceae_UCG_001
Streptococcus	Lachnospiraceae_UCG-005	Delftia
Thermanaerovibrio	Lachnospiraceae_UCG-001
Tepidimonas	Incertae_Sedis
Sulfurovum	Filifactor
Sphaerochaeta	Eubacterium_ventriosum_group
Ruminococcus_2	Enterobacter
Ruminiclostridium_1	Carnobacterium
Ruminiclostridium	Anaerovibrio
Rubellimicrobium	Alistipes
Pseudoxanthomonas	Robiginitalea
Pseudomonas	Rikenellaceae_RC9_gut_group
Pseudofulvimonas	Paludibacter
Pseudobutyrivibrio	Oscillospira
Prevotellaceae_NK3B31_group	Oleibacter
Pir4_lineage	NS5_marine_group
Phascolarctobacterium	Methylobacter
Paracocccus	Isosphaera
Paenibacillus	Candidatus_Soleaferrea
Oscillospira	Bdellovibrio
Oscillibacter	Arthrospira
NS2b_marine_group	Lachnospiraceae_UCG-007
Nordella	Sutterella
Nitrosococcus	Roseburia
Neisseria	Parabacteroides
Microbacterium	Lactobacillus
Methylophilus	Erysipelotrichaceae_UCG_003
Methylobacterium	Coprococcus_2
Methylobacter	Polycyclovorans
Marmoricola	p.1088.a5_gut_group
Leeia	Dialister
Thermoanaerobacterium	Butyricimonas
Succinivibrio
Ruminococcaceae_UCG_012
Rikenellaceae_RC9_gut_group
Prevotella_1
Phreatobacter
Oribacterium
Leptotrichia
Lachnospiraceae_UCG.005
Lachnospiraceae_FCS020_group
Lachnospira
Lachnoclostridium_12
Kytococcus
Kocuria
Incertae_Sedis
Hydrogenophilus
Halomonas
Halanaerobium
Fusicatenibacter
Fusibacter
Fonticella
Filifactor
Erythrobacter
Erysipelotrichaceae_UCG_004
Erysipelatoclostridium
Dendrosporobacter
Deinococcus
Defluviitaleaceae_UCG_011
Corynebacterium_1
Coprococcus_1
Carnobacterium
Brochothrix
Bifidobacterium
Anaerovibrio
Alkanindiges
Alistipes
Aeribacillus
Xanthomonas
Variovorax
unidentified_marine_bacterioplankton
Undibacterium
Tumebacillus
Thiobacillus
Thermomonas
Synechococcus
Succiniclasticum
Staphylococcus
Sporolactobacillus
Sphingorhabdus
Sphingopyxis
Sphingomonas
Sphingobium
Skermanella
Singulisphaera
Sideroxydans
Shewanella
Segetibacter
SEEP.SRB1
Schlegelella
Rubrobacter
Robiginitalea
Rhodopseudomonas
Rhodomicrobium
Rhodanobacter
Rhizobium
Rheinheimera
Reichenbachiella
Ralstonia
Psychrobacter
Pseudonocardia
Propionibacterium
Prochlorococcus
Prevotella
Phenylobacterium
Petrimonas
Perlucidibaca
Pedomicrobium
Paludibacter
Oxalophagus
Oryzihumus
Ornithinicoccus
Olivibacter
Oleibacter
Ochrobactrum
NS5_marine_group
NS4_marine_group
Novosphingobium
Nocardioides
Nitrosospira
Nevskia
Mycobacterium
Moraxella
Modestobacter
Microcoleus
Micrococcus
Methylosarcina
Methylobacillus
Methanobrevibacter
Mesorhizobium
Massilia
Marinobacter
Macellibacteroides
Lysobacter
Limnobacter
Leptolyngbya
LD28_freshwater_group
Lachnospiraceae_UCG.007
Kribbella
Isosphaera
Ideonella
Hydrogenophaga
Hirschia
hgcI_clade
Haliangium
Hafnia
Geovibrio
Geodermatophilus
Gemmata
Gallicola
Gaiella
Formosa
Family_XIII_AD3011_group
Eubacterium_oxidoreducens_group
Eubacterium_hallii_group
Erysipelothrix
Duganella
Dongia
Devosia
Curtobacterium
Cupriavidus
Crossiella
Clostridium_sensu_stricto_12
Burkholderia
Bryobacter
Bradyrhizobium
Bosea
Blastomonas
Blastococcus
Blastocatella
Beggiatoa
Bdellovibrio
BD1.7_clade
Bacillus
Arthrospira
Arthronema
Arthrobacter
Arenimonas
Arcobacter
Anoxybacillus
Anaeroplasma
Alysiella
Alteromonas
AKYG587
Aeromonas
Aeromicrobium
Actinospica
Actinoplanes
Acidibacter
Terrisporobacter
Solobacterium
Ruminococcaceae_UCG_014
Ruminococcaceae_UCG_013
Ruminococcaceae_UCG_010
Ruminococcaceae_NK4A214_group
Papillibacter
Marvinbryantia
Leucobacter
Lachnospiraceae_UCG.008
Eubacterium_ventriosum_group
Eubacterium_coprostanoligenes_group
Clostridium_sensu_stricto_6
Candidatus_Soleaferrea
Candidatus_Hepatoplasma
Byssovorax
Vibrio
Truepera
Trichococcus
Thermoanaerobaculum
Telmatobacter
Sterolibacterium
SM1A02
Pseudenhygromyxa
Prevotella_9
Prevotella_2
Pedobacter
Panacagrimonas
Nocardiopsis
Nitriliruptor
Neptuniibacter
Microvirga
Marinicella
Luteibacter
Lachnospiraceae_UCG.001
Lachnoclostridium_10
Jatrophihabitans
Granulicella
Globicatella
Geobacillus
Finegoldia
Fibrobacter
Ferruginibacter
Enterobacter
Desulfobulbus
Defluviicoccus
Cytophaga
Corynebacterium
Cloacibacterium
Chthonomonas
Chryseolinea
Chroococcidiopsis
Cellulomonas
Candidatus_Rhabdochlamydia
Candidatus_Nitrosopumilus
Candidatus_Entotheonella
Anaerosporobacter
Anaerolinea
Anaerococcus
Akkermansia
Aestuariibacter
Actinophytocola

## Sheet: S6
Table S6. Estimated heritability (h2) with standard error (SE) and p-value for average daily gain (ADG), average daily feed intake (ADFI), feed conversion ratio (FCR) and residual feed intake (RFI)
Traits	h^2	SE	p-value
ADG	0.45	0.11	8.8335e-06
ADFI	0.46	0.11	1.1998e-06
FCR	0.26	0.1	0.00013945
RFI	0.3	0.1	2.5185e-05

## Sheet: S7
Table S7. Estimated Microbiability (m2) with standard error (SE) and p-value for average daily gain (ADG), average daily feed intake (ADFI), feed conversion ratio (FCR) and residual feed intake (RFI)
Traits	m^2	SE	p-value
ADG	1e-06	0.02	0.5
ADFI	0.03	0.04	0.16478
FCR	0.01	0.03	0.31639
RFI	0.03	0.04	0.10461

## Sheet: S8
Table S8. Estimated heritability (h2) with standard error (SE) and p-value for the microbiota genus
Phylum	Microbial genera	Type	h^2	SE	p-value
Firmicutes	k__Bacteria.p__Firmicutes.c__Clostridia.o__Clostridiales.f__Family_XI.g__Helcococcus	Binary	0.252257	0.114705	0.00674
Firmicutes	k__Bacteria.p__Firmicutes.c__Bacilli.o__Lactobacillales.f__Carnobacteriaceae.g__Atopostipes	Binary	0.303183	0.124704	0.00752
Proteobacteria	k__Bacteria.p__Proteobacteria.c__Alphaproteobacteria.o__Rhodobacterales.f__Rhodobacteraceae.g__Paracocccus	Binary	0.208846	0.117371	0.0312
Firmicutes	k__Bacteria.p__Firmicutes.c__Clostridia.o__Clostridiales.f__Peptostreptococcaceae.g__Peptostreptococcus	Quantitative	0.173172	0.107412	0.0239
Firmicutes	k__Bacteria.p__Firmicutes.c__Clostridia.o__Clostridiales.f__Family_XI.g__Anaerococcus	Quantitative	0.337326	0.122322	0.000617
Firmicutes	k__Bacteria.p__Firmicutes.c__Erysipelotrichia.o__Erysipelotrichales.f__Erysipelotrichaceae.g__Erysipelatoclostridium	Quantitative	0.219588	0.10311	0.0042
Firmicutes	k__Bacteria.p__Firmicutes.c__Clostridia.o__Clostridiales.f__Family_XI.g__Peptoniphilus	Quantitative	0.269292	0.117942	0.00438
Proteobacteria	k__Bacteria.p__Proteobacteria.c__Gammaproteobacteria.o__Pasteurellales.f__Pasteurellaceae.g__Haemophilus	Quantitative	0.377392	0.131701	0.00699
Actinobacteria	k__Bacteria.p__Actinobacteria.c__Actinobacteria.o__Actinomycetales.f__Actinomycetaceae.g__Trueperella	Quantitative	0.386512	0.137312	0.00869
Firmicutes	k__Bacteria.p__Firmicutes.c__Clostridia.o__Clostridiales.f__Family_XI.g__Parvimonas	Quantitative	0.250195	0.123534	0.0172
Bacteroidetes	k__Bacteria.p__Bacteroidetes.c__Bacteroidia.o__Bacteroidales.f__Bacteroidaceae.g__Bacteroides	Quantitative	0.201543	0.109483	0.0175
Lentisphaerae	k__Bacteria.p__Lentisphaerae.c__Lentisphaeria.o__Victivallales.f__Victivallaceae.g__Victivallis	Quantitative	0.228227	0.116259	0.02
Firmicutes	k__Bacteria.p__Firmicutes.c__Clostridia.o__Clostridiales.f__Family_XIII.g__[Eubacterium]_brachy_group	Quantitative	0.20837	0.116595	0.0221
Proteobacteria	k__Bacteria.p__Proteobacteria.c__Gammaproteobacteria.o__Pseudomonadales.f__Moraxellaceae.g__Moraxella	Quantitative	0.999999	0.005575	9.4e-08
Firmicutes	k__Bacteria.p__Firmicutes.c__Clostridia.o__Clostridiales.f__Ruminococcaceae.g__Ruminococcaceae_UCG-008	Quantitative	0.152975	0.104748	0.0281
Firmicutes	k__Bacteria.p__Firmicutes.c__Clostridia.o__Clostridiales.f__Family_XIII.g__Family_XIII_UCG-001	Quantitative	0.279404	0.127327	0.0338
Fusobacteria	k__Bacteria.p__Fusobacteria.c__Fusobacteriia.o__Fusobacteriales.f__Fusobacteriaceae.g__Fusobacterium	Quantitative	0.18899	0.113615	0.0341
Firmicutes	k__Bacteria.p__Firmicutes.c__Clostridia.o__Clostridiales.f__Lachnospiraceae.g__[Eubacterium]_ruminantium_group	Quantitative	0.204405	0.117521	0.0371
Firmicutes	k__Bacteria.p__Firmicutes.c__Clostridia.o__Clostridiales.f__Family_XI.g__Finegoldia	Quantitative	0.157327	0.107908	0.0383
